# Supplementary material for: Assessing sexual dimorphism in the common vampire bat, Desmodus rotundus
Source: PLoS One. 2026 Jan 21;21(1):e0320169. doi: 10.1371/journal.pone.0320169 (PMC12822921; doi:10.1371/journal.pone.0320169)
Supplement: S1 Table — Morphometric data collected from Desmodus rotundus specimens, including forearm length and other standard body measurements. (CSV) [file pone.0320169.s001.csv]

location of sampling	latitude	longitude	elevation	head	body	tibia	ear	weight	forearm	sex of bat
Santa_Catalina	10.6051	-75.2877	38.5	NA	NA	NA	NA	NA	40.36	Female
Santa_Catalina	10.6051	-75.2877	38.5	NA	NA	NA	NA	NA	42.53	Female
Montanitas	1.6682	-75.2431	327	NA	NA	NA	NA	NA	46.11	Male
Santa_Sofia	5.714	-73.6021	2360.9	NA	NA	NA	NA	NA	50.45	Female
Chaparral	3.6263	-75.464	670.6	21.73	41.7	26.18	17.39	40	51.24	Male
Chimichagua	9.2571	-73.8129	36.7	NA	NA	NA	NA	NA	52.37	Female
Tocaima	4.4862	-74.6498	406	NA	NA	NA	NA	NA	52.44	Male
Arauca	6.5679	-70.8962	15.5	NA	NA	NA	NA	NA	53.57	Male
San_Gil	6.5526	-73.1361	1132.1	NA	NA	NA	NA	NA	53.58	Female
Guapi	2.5714	-77.8854	4.7	NA	NA	NA	NA	NA	53.72	Female
Venadillo	4.7148	-74.9273	334.9	NA	NA	NA	NA	NA	53.86	Male
Medina	4.5084	-73.3499	532	NA	NA	NA	NA	NA	54.22	Male
Hatonuevo	11.0683	-72.7594	184.3	NA	NA	NA	NA	NA	54.41	Male
San_Antero	9.3746	-75.7619	36.2	NA	NA	NA	NA	NA	54.51	Male
Puerto_Gaitan	4.313	-72.0836	161.2	NA	NA	NA	NA	NA	54.56	Male
Restrepo	4.2631	-73.5626	481.5	NA	NA	NA	NA	NA	54.78	Male
Chimichagua	9.2571	-73.8129	36.7	NA	NA	NA	NA	NA	54.86	Female
NA	NA	NA	0	NA	NA	NA	NA	NA	54.86	Male
Ambalema	4.7828	-74.7667	254.2	NA	NA	NA	NA	NA	55.02	Male
Hato_Corozal	6.155	-71.7624	252.5	NA	NA	NA	NA	NA	55.02	Male
Bahia_Solano	6.2225	-77.4012	5.8	NA	NA	NA	NA	NA	55.12	Male
Santander_de_Quilichao	3.0123	-76.4846	1056.5	NA	NA	NA	NA	NA	55.18	Male
San_Juan_del_Cesar	10.7692	-73.0008	209.3	NA	NA	NA	NA	NA	55.2	Female
San_Antero	9.3746	-75.7619	36.2	NA	NA	NA	NA	NA	55.25	Male
Arauquita	7.0293	-71.4295	158.4	NA	NA	NA	NA	NA	55.28	Male
Aguazul	5.1686	-72.5548	278.5	NA	NA	NA	NA	NA	55.33	Male
NA	NA	NA	0	NA	NA	NA	NA	NA	55.42	Male
Inirida	3.8683	-67.9239	100.5	NA	NA	NA	NA	NA	55.45	Male
Restrepo	4.2631	-73.5626	481.5	NA	NA	NA	NA	NA	55.48	Male
Aguazul	5.1686	-72.5548	278.5	NA	NA	NA	NA	NA	55.63	Male
Villanueva	4.6113	-72.9294	288.4	NA	NA	NA	NA	NA	55.7	Male
Curiti	6.6046	-73.0692	1482.8	NA	NA	NA	NA	NA	55.78	Male
Agua_de_Dios	4.3513	-74.6514	384.4	22.71	49.7	26.94	12.79	39	55.84	Male
Santa_Catalina	10.6051	-75.2877	38.5	NA	NA	NA	NA	NA	55.85	Male
Paz_de_Ariporo	5.8806	-71.8929	271.9	NA	NA	NA	NA	NA	55.9	Male
Santa_Catalina	10.6051	-75.2877	38.5	NA	NA	NA	NA	NA	56.05	Female
Agua_de_Dios	4.3513	-74.6514	384.4	23.83	47.73	24.57	14.43	37	56.12	Male
Chameza	5.2135	-72.87	1121.7	NA	NA	NA	NA	NA	56.12	Male
Agua_de_Dios	4.3513	-74.6514	384.4	NA	NA	NA	NA	NA	56.18	Male
Ambalema	4.7828	-74.7667	254.2	NA	NA	NA	NA	NA	56.18	Male
Baraya	3.1517	-75.0542	607	NA	NA	NA	NA	NA	56.18	Male
Restrepo	4.2631	-73.5626	481.5	NA	NA	NA	NA	NA	56.2	Male
Puerto_Boyaca	5.9743	-74.5842	143.4	NA	NA	NA	NA	NA	56.22	Male
Coello	4.2863	-74.8979	277.1	29.98	43.12	22	16.68	31	56.25	Male
Ubala	4.7457	-73.5313	1875.5	NA	NA	NA	NA	NA	56.26	Male
Villa_Sucre	7.6774	-72.735	722	NA	NA	NA	NA	NA	56.32	Male
Tame	6.4571	-71.7455	322.7	NA	NA	NA	NA	NA	56.34	Male
Aguazul	5.1686	-72.5548	278.5	NA	NA	NA	NA	NA	56.35	Male
Baraya	3.1517	-75.0542	607	NA	NA	NA	NA	NA	56.37	Male
San_Juan_de_Arama	3.3465	-73.8894	434.6	NA	NA	NA	NA	NA	56.37	Male
San_Juan_de_Arama	3.3465	-73.8894	434.6	NA	NA	NA	NA	NA	56.4	Male
Urrao	6.3139	-76.1318	1845.6	NA	NA	NA	NA	NA	56.49	Male
Baraya	3.1517	-75.0542	607	NA	NA	NA	NA	NA	56.56	Male
Santa_Catalina	10.6051	-75.2877	38.5	NA	NA	NA	NA	NA	56.56	Male
Baraya	3.1517	-75.0542	607	NA	NA	NA	NA	NA	56.59	Male
Villavicencio	4.1248	-73.6091	403.1	NA	NA	NA	NA	NA	56.59	Male
Utica	5.1878	-74.4815	507.3	NA	NA	NA	NA	NA	56.63	Male
Baraya	3.1517	-75.0542	607	NA	NA	NA	NA	NA	56.64	Male
Villavicencio_y_alrededores	4.1248	-73.6091	397.2	NA	NA	NA	NA	NA	56.64	Male
Aguazul	5.1686	-72.5548	278.5	NA	NA	NA	NA	NA	56.68	Male
Coello	4.2863	-74.8979	277.1	25.18	50.19	27.6	17.77	40	56.68	Male
Agua_de_Dios	4.3513	-74.6514	384.4	24.56	45.64	26.45	17.71	40	56.71	Male
Tame	6.4571	-71.7455	322.7	NA	NA	NA	NA	NA	56.79	Female
Agua_de_Dios	4.3513	-74.6514	384.4	23.45	55.87	26.24	16.62	44	56.87	Male
Vereda_Belgrado__Finca_Canaguey	4.8167	-72.3167	181.8	NA	NA	NA	NA	NA	56.9	Female
Agua_de_Dios	4.3513	-74.6514	384.4	NA	NA	NA	NA	NA	56.91	Male
Paz_de_Ariporo	5.6053	-70.2681	0	NA	NA	NA	NA	NA	57	Male
Agua_de_Dios	4.3513	-74.6514	384.4	25.08	43.88	25.23	15.42	40	57.04	Male
Agua_de_Dios	4.3513	-74.6514	384.4	23.92	49.59	26.93	15.24	41	57.09	Male
Viani	4.8684	-74.508	1597.5	NA	NA	NA	NA	NA	57.09	Male
Aguazul	5.1686	-72.5548	278.5	NA	NA	NA	NA	NA	57.1	Male
San_Luis_de_Palenque	5.4203	-71.7309	173.6	NA	NA	NA	NA	NA	57.11	Male
Ambalema	4.7828	-74.7667	254.2	NA	NA	NA	NA	NA	57.12	Male
Santa_Catalina	10.6051	-75.2877	38.5	NA	NA	NA	NA	NA	57.12	Male
Baraya	3.1517	-75.0542	607	NA	NA	NA	NA	NA	57.16	Male
San_Vicente_del_Caguan	2.1129	-74.7727	258.4	NA	NA	NA	NA	NA	57.17	Male
Encino	6.1369	-73.0983	1855.1	NA	NA	NA	NA	NA	57.18	Male
Fresno	5.1533	-75.0346	1455.1	NA	NA	NA	NA	NA	57.2	Male
Paipa	5.8211	-73.1192	2777	NA	NA	NA	NA	NA	57.2	Male
Aguazul	5.1686	-72.5548	278.5	NA	NA	NA	NA	NA	57.21	Male
Villavicencio_y_alrededores	4.1248	-73.6091	397.2	NA	NA	NA	NA	NA	57.23	Male
NA	NA	NA	0	NA	NA	NA	NA	NA	57.23	Male
San_Gil	6.5526	-73.1361	1132.1	NA	NA	NA	NA	NA	57.25	Male
Tocaima	4.4862	-74.6498	406	NA	NA	NA	NA	NA	57.25	Male
Agua_de_Dios	4.3513	-74.6514	384.4	25.84	24.21	27.58	17.15	70	57.26	Male
Tocaima	4.4859	-74.6498	407.4	NA	NA	NA	NA	NA	57.27	Male
Villavicencio_y_alrededores	4.1248	-73.6091	397.2	NA	NA	NA	NA	NA	57.27	Male
Santa_Catalina	10.6051	-75.2877	38.5	NA	NA	NA	NA	NA	57.29	Male
Taraira	-0.5649	-69.6341	119.5	NA	NA	NA	NA	NA	57.29	Male
Agua_de_Dios	4.3513	-74.6514	384.4	NA	NA	NA	NA	NA	57.3	Male
Baraya	3.1517	-75.0542	607	NA	NA	NA	NA	NA	57.3	Male
El_Carmen	5.3706	-74.1528	968.7	NA	NA	NA	NA	NA	57.3	Male
Medina	4.3122	-73.253	760	NA	NA	NA	NA	NA	57.3	Male
Jamundi	3.2613	-76.5419	974.7	NA	NA	NA	NA	NA	57.31	Male
Puerto_Boyaca	5.9743	-74.5842	143.4	NA	NA	NA	NA	NA	57.37	Male
Florencia	1.619	-75.6039	289.3	NA	NA	NA	NA	NA	57.38	Male
Leticia	-4.2126	-69.943	77.4	NA	NA	NA	NA	NA	57.45	Male
Armero_Guayabal	5.0322	-74.8844	283.2	NA	NA	NA	NA	NA	57.46	Female
Santa_Rosa_del_Sur	7.964	-74.0515	629.7	NA	NA	NA	NA	NA	57.46	Male
Villavicencio	4.1248	-73.6091	403.1	NA	NA	NA	NA	NA	57.46	Male
Restrepo	4.2631	-73.5626	481.5	NA	NA	NA	NA	NA	57.47	Male
Gigante	2.3852	-75.5428	833.4	NA	NA	NA	NA	NA	57.48	Male
Acacias	3.9916	-73.7661	532.3	NA	NA	NA	NA	NA	57.51	Female
Chimichagua	9.2571	-73.8129	36.7	NA	NA	NA	NA	NA	57.55	Male
Restrepo	4.2631	-73.5626	481.5	NA	NA	NA	NA	NA	57.55	Male
Ambalema	4.7828	-74.7667	254.2	NA	NA	NA	NA	NA	57.56	Male
Agua_de_Dios	4.3513	-74.6514	384.4	25.87	58.6	27.55	15.14	46	57.57	Male
Baraya	3.1517	-75.0542	607	NA	NA	NA	NA	NA	57.57	Male
Agua_de_Dios	4.3513	-74.6514	384.4	23.27	49.51	26.96	17.19	46	57.6	Male
Icononzo	4.1765	-74.5317	1303.6	NA	NA	NA	NA	NA	57.61	Male
Baraya	3.1517	-75.0542	607	NA	NA	NA	NA	NA	57.68	Male
Charala	6.286	-73.1475	1278.8	NA	NA	NA	NA	NA	57.73	Male
Agua_de_Dios	4.3513	-74.6514	384.4	25.86	43.77	26.27	16.64	48	57.78	Male
Florencia	1.619	-75.6039	289.3	NA	NA	NA	NA	NA	57.78	Male
Piedras	4.4897	-74.9281	497.3	23.25	45.89	29.19	17.02	49	57.8	Male
Calima	3.958	-76.636	1906.6	NA	NA	NA	NA	NA	57.81	Male
Agua_de_Dios	4.3513	-74.6514	384.4	24.11	48.76	30.67	15.94	40	57.9	Male
Timana	1.9738	-75.9325	1014.6	NA	NA	NA	NA	NA	57.92	Male
Aguazul	5.1686	-72.5548	278.5	NA	NA	NA	NA	NA	57.93	Male
Aguazul	5.1686	-72.5548	278.5	NA	NA	NA	NA	NA	57.95	Male
Jamundi	3.2613	-76.5419	974.7	NA	NA	NA	NA	NA	57.96	Male
Baraya	3.1517	-75.0542	607	NA	NA	NA	NA	NA	57.98	Female
Baraya	3.1517	-75.0542	607	NA	NA	NA	NA	NA	57.98	Male
Fresno	5.1533	-75.0346	1455.1	NA	NA	NA	NA	NA	58	Male
Leticia	-4.2126	-69.943	77.4	NA	NA	NA	NA	NA	58	Male
Piedras	4.4897	-74.9281	497.3	24.92	44.65	23.92	15.17	43	58.03	Male
Ambalema	4.7828	-74.7667	254.2	NA	NA	NA	NA	NA	58.04	Male
Agua_de_Dios	4.3513	-74.6514	384.4	24.85	49.54	26.41	16.18	41	58.05	Male
Villavicencio	4.1248	-73.6091	403.1	NA	NA	NA	NA	NA	58.05	Male
Barbacoas	1.5019	-78.0727	411.7	NA	NA	NA	NA	NA	58.09	Male
Utica	5.1878	-74.4815	507.3	NA	NA	NA	NA	NA	58.1	Male
Coello	4.2863	-74.8979	277.1	25.61	57.15	26.31	15.95	46	58.14	Male
Dagua	3.6585	-76.6908	845.5	NA	NA	NA	NA	NA	58.15	Male
Vereda_Belgrado__Finca_Canaguey	4.8167	-72.3167	181.8	NA	NA	NA	NA	NA	58.16	Male
Agua_de_Dios	4.3513	-74.6514	384.4	24.49	53.54	28.5	16.12	40	58.17	Male
Agua_de_Dios	4.3513	-74.6514	384.4	23.73	52.89	27.65	16.67	41	58.19	Male
Paicol	2.4495	-75.7729	865.7	NA	NA	NA	NA	NA	58.21	Male
Piedras	4.4894	-74.9281	497.3	NA	NA	NA	NA	NA	58.27	Male
San_Martin	3.6985	-73.6973	425.1	NA	NA	NA	NA	NA	58.29	Female
Villavicencio	NA	NA	0	NA	NA	NA	NA	NA	58.3	Male
Trinidad	5.408	-71.6612	166.9	NA	NA	NA	NA	NA	58.31	Female
Tocaima	4.4862	-74.6498	406	NA	NA	NA	NA	NA	58.34	Male
Salgar	5.9634	-75.9755	1320	NA	NA	NA	NA	NA	58.35	Male
Yotoco	3.8603	-76.3846	958.5	NA	NA	NA	NA	NA	58.36	Male
Chameza	5.2135	-72.87	1121.7	NA	NA	NA	NA	NA	58.38	Male
Florencia	1.619	-75.6039	289.3	NA	NA	NA	NA	NA	58.39	Male
Garzon	2.1954	-75.6275	836.4	NA	NA	NA	NA	NA	58.39	Male
Garzon	2.1954	-75.6275	836.4	NA	NA	NA	NA	NA	58.4	Male
La_Macarena	2.1817	-73.7864	231.4	NA	NA	NA	NA	NA	58.4	Male
Agua_de_Dios	4.3513	-74.6514	384.4	24.17	52.54	26.09	17.95	39	58.42	Male
Santa_Maria	4.8211	-73.2556	882.3	NA	NA	NA	NA	NA	58.42	Male
Medina	4.5084	-73.3499	533.2	NA	NA	NA	NA	NA	58.43	Male
Santana	6.056	-73.4798	1619	NA	NA	NA	NA	NA	58.43	Male
Tocaima	4.4862	-74.6498	406	NA	NA	NA	NA	NA	58.46	Female
Calima	3.958	-76.636	1906.6	NA	NA	NA	NA	NA	58.48	Male
Santa_Maria	4.8181	-73.2566	900.8	NA	NA	NA	NA	NA	58.49	Male
Agua_de_Dios	4.3513	-74.6514	384.4	26.01	45.1	27.21	15.49	42	58.5	Male
Agua_de_Dios	4.3513	-74.6514	384.4	24.54	29.41	27.37	17.92	42	58.5	Male
Florencia	1.619	-75.6039	289.3	NA	NA	NA	NA	NA	58.5	Male
Agua_de_Dios	4.3513	-74.6514	384.4	NA	NA	NA	NA	NA	58.51	Male
Paramo	6.4148	-73.1622	1336.6	NA	NA	NA	NA	NA	58.51	Male
Santuario	1.5097	-75.4685	238.3	NA	NA	NA	NA	NA	58.51	Male
Villavicencio	4.1248	-73.6091	403.1	NA	NA	NA	NA	NA	58.51	Male
Restrepo	4.2631	-73.5626	481.5	NA	NA	NA	NA	NA	58.56	Male
Alvarado	4.5669	-74.956	414.6	NA	NA	NA	NA	NA	58.58	Male
Baraya	3.1517	-75.0542	607	NA	NA	NA	NA	NA	58.58	Male
Filandia	4.6758	-75.6594	1903.2	NA	NA	NA	NA	NA	58.58	Male
Encino	6.1369	-73.0983	1855.1	NA	NA	NA	NA	NA	58.63	Male
NA	NA	NA	0	NA	NA	NA	NA	NA	58.65	Female
Agua_de_Dios	4.3513	-74.6514	384.4	25.84	44.58	28.07	15.94	40	58.67	Male
San_Gil	6.5526	-73.1361	1131.2	NA	NA	NA	NA	NA	58.68	Male
Chameza	5.2135	-72.87	1121.7	NA	NA	NA	NA	NA	58.69	Male
Paramo	6.4148	-73.1622	1336.6	NA	NA	NA	NA	NA	58.7	Male
Restrepo	4.2631	-73.5626	481.5	NA	NA	NA	NA	NA	58.7	Male
San_Gil	6.5526	-73.1361	1132.1	NA	NA	NA	NA	NA	58.73	Male
La_Macarena	2.1817	-73.7864	231.4	NA	NA	NA	NA	NA	58.76	Male
Baraya	3.1517	-75.0542	607	NA	NA	NA	NA	NA	58.78	Male
Encino	6.1369	-73.0983	1855.1	NA	NA	NA	NA	NA	58.79	Male
NA	NA	NA	0	NA	NA	NA	NA	NA	58.79	Male
Baraya	3.1517	-75.0542	607	NA	NA	NA	NA	NA	58.84	Male
Ambalema	4.7828	-74.7667	254.2	NA	NA	NA	NA	NA	58.86	Male
Agua_de_Dios	4.3513	-74.6514	384.4	21.84	45.29	28.54	16.73	45	58.88	Male
Florencia	1.619	-75.6039	289.3	NA	NA	NA	NA	NA	58.92	Male
Agua_de_Dios	4.3513	-74.6514	384.4	24.72	50.95	25.78	15.5	40	58.93	Male
Planadas	3.1731	-75.6249	1575.2	NA	NA	NA	NA	NA	58.95	Female
Villavicencio_y_alrededores	4.1248	-73.6091	397.2	NA	NA	NA	NA	NA	58.99	Male
Ambalema	4.7828	-74.7667	254.2	NA	NA	NA	NA	NA	59.04	Female
Villavieja	3.2183	-75.2176	385.6	NA	NA	NA	NA	NA	59.04	Male
Medina	4.5084	-73.3499	532	NA	NA	NA	NA	NA	59.08	Female
Aguazul	5.1686	-72.5548	278.5	NA	NA	NA	NA	NA	59.09	Male
Curiti	6.6046	-73.0692	1482.8	NA	NA	NA	NA	NA	59.09	Female
Agua_de_Dios	4.3513	-74.6514	384.4	23.56	48.87	25.45	17.74	40	59.1	Male
Encino	6.1369	-73.0983	1855.1	NA	NA	NA	NA	NA	59.11	Male
Santa_Maria	4.8181	-73.2566	900.8	NA	NA	NA	NA	NA	59.11	Male
Agua_de_Dios	4.3513	-74.6514	384.4	25	48.09	23.31	13.04	41	59.12	Male
Cravo_Norte	6.3044	-70.2027	103.9	NA	NA	NA	NA	NA	59.12	Female
Encino	6.1369	-73.0983	1855.1	NA	NA	NA	NA	NA	59.12	Male
Puerto_Boyaca	5.9743	-74.5842	143.4	NA	NA	NA	NA	NA	59.12	Female
Chameza	5.2135	-72.87	1121.7	NA	NA	NA	NA	NA	59.18	Female
Palmira	3.532	-76.2954	1010.9	NA	NA	NA	NA	NA	59.2	Male
Paz_de_Ariporo	5.8806	-71.8929	271.9	NA	NA	NA	NA	NA	59.23	Female
Encino	6.1369	-73.0983	1855.1	NA	NA	NA	NA	NA	59.24	Male
Ibague	4.577	-75.3308	2234.3	24.35	50.64	26.26	15.21	46	59.26	Male
NA	NA	NA	0	NA	NA	NA	NA	NA	59.27	Male
Agua_de_Dios	4.3513	-74.6514	384.4	23.85	44.71	28.63	15.52	50	59.32	Male
Restrepo	4.2631	-73.5626	481.5	NA	NA	NA	NA	NA	59.35	Male
Urrao	6.3139	-76.1318	1845.6	NA	NA	NA	NA	NA	59.36	Male
El_Agrado	2.2604	-75.7714	852.9	NA	NA	NA	NA	NA	59.4	Male
San_Miguel	4.4994	-71.8662	154.9	NA	NA	NA	NA	NA	59.4	Female
Ambalema	4.7828	-74.7667	254.2	NA	NA	NA	NA	NA	59.41	Male
Pamplonita	7.4372	-72.6384	1728.3	NA	NA	NA	NA	NA	59.42	Male
Medina	4.5084	-73.3499	532	NA	NA	NA	NA	NA	59.44	Male
San_Cayetano	7.8788	-72.6244	243.8	NA	NA	NA	NA	NA	59.47	Male
Belen_de_Los_Andaquies	1.42	-75.8723	307.4	NA	NA	NA	NA	NA	59.49	Male
Santa_Catalina	10.6051	-75.2877	38.5	NA	NA	NA	NA	NA	59.49	Female
Urrao	6.3139	-76.1318	1845.6	NA	NA	NA	NA	NA	59.5	Male
Villavicencio	4.1248	-73.6091	403.1	NA	NA	NA	NA	NA	59.5	Male
Baraya	3.1517	-75.0542	607	NA	NA	NA	NA	NA	59.52	Male
Restrepo	4.2631	-73.5626	481.5	NA	NA	NA	NA	NA	59.52	Male
Cravo_Norte	6.3044	-70.2027	103.9	NA	NA	NA	NA	NA	59.53	Female
Charala	6.286	-73.1475	1278.8	NA	NA	NA	NA	NA	59.56	Male
La_Ceja	6.0276	-75.4316	2139.9	NA	NA	NA	NA	NA	59.56	Male
Villa_Sucre	7.6774	-72.735	722	NA	NA	NA	NA	NA	59.58	Male
Agua_de_Dios	4.3513	-74.6514	384.4	24.95	55.04	26.54	15.55	45	59.59	Male
Agua_de_Dios	4.3513	-74.6514	384.4	23.67	42.77	26.17	14.82	45	59.59	Male
Santuario	1.5097	-75.4685	238.3	NA	NA	NA	NA	NA	59.62	Male
Tame	6.4571	-71.7455	322.7	NA	NA	NA	NA	NA	59.63	Male
NA	NA	NA	0	NA	NA	NA	NA	NA	59.66	Male
Fresno	5.1533	-75.0346	1455.1	NA	NA	NA	NA	NA	59.68	Female
Sasaima	4.9626	-74.4334	1174.6	NA	NA	NA	NA	NA	59.68	Female
Restrepo	4.2631	-73.5626	481.5	NA	NA	NA	NA	NA	59.69	Female
Agua_de_Dios	4.3513	-74.6514	384.4	25.02	45.45	27.33	17.24	65	59.7	Male
Chameza	5.2135	-72.87	1121.7	NA	NA	NA	NA	NA	59.74	Male
Candelaria	3.4107	-76.3496	975.3	NA	NA	NA	NA	NA	59.76	Male
Restrepo	4.2631	-73.5626	481.5	NA	NA	NA	NA	NA	59.76	Male
NA	NA	NA	0	NA	NA	NA	NA	NA	59.8	Male
Urrao	6.3139	-76.1318	1845.6	NA	NA	NA	NA	NA	59.82	Male
Sasaima	4.9626	-74.4334	1174.6	NA	NA	NA	NA	NA	59.86	Male
Medina	4.5084	-73.3499	532	NA	NA	NA	NA	NA	59.88	Female
NA	NA	NA	0	NA	NA	NA	NA	NA	59.88	Male
Curiti	6.6046	-73.0692	1482.8	NA	NA	NA	NA	NA	59.89	Male
Agua_de_Dios	4.3513	-74.6514	384.4	NA	NA	NA	NA	NA	59.9	Female
Agua_de_Dios	4.3513	-74.6514	384.4	NA	NA	NA	NA	NA	59.91	Male
Jamundi	3.2613	-76.5419	974.7	NA	NA	NA	NA	NA	59.92	Male
Piedras	4.4897	-74.9281	497.3	25.61	44.14	26.88	14.53	40	59.93	Male
Agrado	2.2604	-75.7714	852.8	NA	NA	NA	NA	NA	59.94	Male
Suaita	6.125	-73.3627	1528	NA	NA	NA	NA	NA	59.96	Female
San_Miguel	4.4994	-71.8662	154.9	NA	NA	NA	NA	NA	59.99	Male
Agua_de_Dios	4.3513	-74.6514	384.4	24.34	51.04	24.12	13.4	43	60.01	Male
Encino	6.1369	-73.0983	1855.1	NA	NA	NA	NA	NA	60.02	Male
San_Luis_de_Palenque	5.4203	-71.7309	173.6	NA	NA	NA	NA	NA	60.04	Female
San_Pedro_de_los_Milagros	6.4622	-75.5614	2480.8	NA	NA	NA	NA	NA	60.04	Female
Puerto_Boyaca	5.9743	-74.5842	143.4	NA	NA	NA	NA	NA	60.05	Female
Agua_de_Dios	4.3513	-74.6514	384.4	26	56	26.38	15.31	44	60.06	Male
Sabana_de_Torres	7.3948	-73.5001	132.8	NA	NA	NA	NA	NA	60.07	Male
San_Juan_de_Arama	3.3465	-73.8894	434.6	NA	NA	NA	NA	NA	60.07	Male
Tame	6.4571	-71.7455	322.7	NA	NA	NA	NA	NA	60.09	Male
Vijes	3.6982	-76.4432	975.2	NA	NA	NA	NA	NA	60.09	Male
Dagua	3.6585	-76.6908	845.5	NA	NA	NA	NA	NA	60.11	Male
Palmira_y_Sevilla__Combia_aproximadamente_10_Km._suroeste_Tenerife	3.532	-76.2954	1010.9	NA	NA	NA	NA	NA	60.13	Male
El_Prado	4.1559	-73.6352	466.8	NA	NA	NA	NA	NA	60.14	Male
Agua_de_Dios	4.3513	-74.6514	384.4	27.77	51.2	26.62	16.07	44	60.15	Male
Yaguara	2.6645	-75.5183	579.4	NA	NA	NA	NA	NA	60.15	Female
Restrepo	4.2631	-73.5626	481.5	NA	NA	NA	NA	NA	60.16	Female
Santa_Catalina	10.6051	-75.2877	38.5	NA	NA	NA	NA	NA	60.16	Female
Jamundi	3.2613	-76.5419	974.7	NA	NA	NA	NA	NA	60.17	Male
Ambalema	4.7828	-74.7667	254.2	NA	NA	NA	NA	NA	60.18	Male
Sasaima	4.9626	-74.4334	1174.6	NA	NA	NA	NA	NA	60.18	Male
Cumaribo	4.443	-69.8009	149.8	NA	NA	NA	NA	NA	60.19	Male
Santa_Maria	4.8181	-73.2566	900.8	NA	NA	NA	NA	NA	60.23	Male
Chameza	5.2135	-72.87	1121.7	NA	NA	NA	NA	NA	60.24	Male
Santa_fe_de_Antioquia	6.5386	-75.9176	1861.8	NA	NA	NA	NA	NA	60.25	Male
Villavicencio	4.1248	-73.6091	403.1	NA	NA	NA	NA	NA	60.25	Female
Venadillo	4.7148	-74.9273	334.9	NA	NA	NA	NA	NA	60.29	Male
El_Carmen	5.3706	-74.1528	968.7	NA	NA	NA	NA	NA	60.3	Male
El_Carmen	5.3706	-74.1528	968.7	NA	NA	NA	NA	NA	60.3	Male
Medina	4.3122	-73.253	760	NA	NA	NA	NA	NA	60.3	Male
Paipa	5.8831	-73.1244	3116	NA	NA	NA	NA	NA	60.3	Male
NA	NA	NA	0	NA	NA	NA	NA	NA	60.3	Male
San_Martin	3.6985	-73.6973	425.1	NA	NA	NA	NA	NA	60.31	Female
Medina	4.5084	-73.3499	532	NA	NA	NA	NA	NA	60.32	Female
Medina	4.5084	-73.3499	533.2	NA	NA	NA	NA	NA	60.32	Male
Paz_de_Ariporo	5.8806	-71.8929	271.9	NA	NA	NA	NA	NA	60.33	Female
Socorro	6.466	-73.2478	1448.8	NA	NA	NA	NA	NA	60.33	Female
Urrao	6.3139	-76.1318	1845.6	NA	NA	NA	NA	NA	60.34	Male
Agua_de_Dios	4.3513	-74.6514	384.4	25.57	54.76	27.27	20.2	48	60.36	Male
Guamal	9.1445	-74.2263	28.9	NA	NA	NA	NA	NA	60.36	Female
Corregimiento_Uribe_Uribe	7.2481	-73.36	209.6	NA	NA	NA	NA	NA	60.38	Female
Urrao	6.3139	-76.1318	1845.6	NA	NA	NA	NA	NA	60.38	Female
Medina	4.5084	-73.3499	532	NA	NA	NA	NA	NA	60.39	Female
PNN_Serrania_de_Chiribiquete	0.0742	-72.4664	250	NA	NA	NA	NA	NA	60.4	Male
Santa_Marta	11.3039	-73.9675	0	NA	NA	NA	NA	NA	60.4	Female
Santander_de_Quilichao	3.0123	-76.4846	1056.5	NA	NA	NA	NA	NA	60.4	Male
Anori	7.0736	-75.1473	1587.5	NA	NA	NA	NA	NA	60.46	Male
San_Jose_de_Toluviejo	9.45	-75.4445	53.7	NA	NA	NA	NA	NA	60.47	Male
Encino	6.1369	-73.0983	1855.1	NA	NA	NA	NA	NA	60.48	Female
Vereda_Salero	5.3604	-76.6459	98	NA	NA	NA	NA	NA	60.48	Male
Uribia	11.7163	-72.2646	24	NA	NA	NA	NA	NA	60.5	Male
Garzon	2.1954	-75.6275	836.4	NA	NA	NA	NA	NA	60.51	Male
Yarumal	6.964	-75.4194	2260.7	NA	NA	NA	NA	NA	60.51	Female
Agua_de_Dios	4.3513	-74.6514	384.4	NA	NA	NA	NA	NA	60.53	Female
Venadillo	4.7148	-74.9273	334.9	NA	NA	NA	NA	NA	60.53	Male
Agua_de_Dios	4.3513	-74.6514	384.4	NA	NA	NA	NA	NA	60.59	Female
La_Primavera	5.4907	-70.4131	119.8	NA	NA	NA	NA	NA	60.6	Female
Almeida	4.9709	-73.3788	1924.2	NA	NA	NA	NA	NA	60.62	Female
Medina	4.5084	-73.3499	533.2	NA	NA	NA	NA	NA	60.62	Female
San_Vicente_del_Caguan	2.1129	-74.7727	258.4	NA	NA	NA	NA	NA	60.63	Female
Medina	4.5084	-73.3499	532	NA	NA	NA	NA	NA	60.68	Female
Charala	6.286	-73.1475	1278.8	NA	NA	NA	NA	NA	60.69	Male
Vista_Hermosa	3.1279	-73.7525	293.4	NA	NA	NA	NA	NA	60.7	Female
Aguazul	5.1686	-72.5548	278.5	NA	NA	NA	NA	NA	60.77	Female
Carano	1.7363	-75.6795	994.5	NA	NA	NA	NA	NA	60.78	Female
Guamal	9.1445	-74.2263	28.9	NA	NA	NA	NA	NA	60.79	Female
Anapoima	4.5623	-74.5317	710	NA	NA	NA	NA	NA	60.83	Female
Puerto_Gaitan	4.313	-72.0836	161.2	NA	NA	NA	NA	NA	60.84	Female
Florencia	1.619	-75.6039	289.3	NA	NA	NA	NA	NA	60.85	Female
Encino	6.1369	-73.0983	1855.1	NA	NA	NA	NA	NA	60.89	Male
Riosucio	7.4384	-77.111	1663	NA	NA	NA	NA	NA	60.91	Female
Charala	6.286	-73.1475	1278.8	NA	NA	NA	NA	NA	60.92	Male
Puerto_Lopez	4.0914	-72.9559	185.1	NA	NA	NA	NA	NA	60.96	Female
San_Gil	6.5526	-73.1361	1132.1	NA	NA	NA	NA	NA	60.98	Female
Florencia	1.619	-75.6039	289.3	NA	NA	NA	NA	NA	60.99	Female
San_Gil	6.5526	-73.1361	1132.1	NA	NA	NA	NA	NA	61.01	Male
Dagua	3.6585	-76.6908	845.5	NA	NA	NA	NA	NA	61.05	Male
Villavicencio_y_alrededores	4.1248	-73.6091	397.2	NA	NA	NA	NA	NA	61.11	Female
Santa_Catalina	10.6051	-75.2877	38.5	NA	NA	NA	NA	NA	61.12	Male
Montanitas	1.6682	-75.2431	327	NA	NA	NA	NA	NA	61.14	Male
Cimitarra	6.3152	-73.9489	154.8	NA	NA	NA	NA	NA	61.16	Female
Pamplonita	7.4372	-72.6384	1728.3	NA	NA	NA	NA	NA	61.17	Female
Suaza	1.9769	-75.795	955.5	NA	NA	NA	NA	NA	61.17	Female
Timana	1.9738	-75.9325	1014.6	NA	NA	NA	NA	NA	61.19	Male
Baraya	3.1517	-75.0542	607	NA	NA	NA	NA	NA	61.23	Female
Encino	6.1369	-73.0983	1855.1	NA	NA	NA	NA	NA	61.25	Male
Medina	4.5084	-73.3499	533.2	NA	NA	NA	NA	NA	61.25	Female
Cienaga	11.0091	-74.2457	7.1	NA	NA	NA	NA	NA	61.27	Female
San_Pedro_de_los_Milagros	6.4622	-75.5614	2480.8	NA	NA	NA	NA	NA	61.27	Female
Charala	6.286	-73.1475	1278.8	NA	NA	NA	NA	NA	61.3	Female
Agua_de_Dios	4.3513	-74.6514	384.4	NA	NA	NA	NA	NA	61.34	Female
Palmira	3.532	-76.2954	1010.9	NA	NA	NA	NA	NA	61.37	Male
NA	NA	NA	0	NA	NA	NA	NA	NA	61.39	Male
Paz_de_Ariporo	5.6119	-70.2692	0	NA	NA	NA	NA	NA	61.4	Female
Agua_de_Dios	4.3513	-74.6514	384.4	NA	NA	NA	NA	NA	61.44	Female
Riosucio	7.4384	-77.111	6.9	NA	NA	NA	NA	NA	61.45	Male
Socorro	6.466	-73.2478	1448.8	NA	NA	NA	NA	NA	61.46	Female
Charala	6.286	-73.1475	1278.8	NA	NA	NA	NA	NA	61.47	Male
Anapoima	4.5623	-74.5317	710	NA	NA	NA	NA	NA	61.49	Female
Piedras	4.4897	-74.9281	497.3	25.33	40.76	27.87	14.14	43	61.51	Male
Ambalema	4.7828	-74.7667	254.2	NA	NA	NA	NA	NA	61.54	Male
Baraya	3.1517	-75.0542	607	NA	NA	NA	NA	NA	61.6	Female
San_Juan_de_Arama	3.3465	-73.8894	434.6	NA	NA	NA	NA	NA	61.62	Female
Ambalema	4.7828	-74.7667	254.2	NA	NA	NA	NA	NA	61.69	Female
Baraya	3.1517	-75.0542	607	NA	NA	NA	NA	NA	61.69	Male
Venadillo	4.7148	-74.9273	334.9	NA	NA	NA	NA	NA	61.69	Female
Agua_de_Dios	4.3513	-74.6514	384.4	NA	NA	NA	NA	NA	61.72	Female
Medina	4.5084	-73.3499	533.2	NA	NA	NA	NA	NA	61.72	Female
Morelia	1.4857	-75.7245	260.3	NA	NA	NA	NA	NA	61.81	Female
San_Juan_de_Arama	3.3465	-73.8894	434.6	NA	NA	NA	NA	NA	61.86	Female
Baraya	3.1517	-75.0542	606.9	NA	NA	NA	NA	NA	61.87	Female
Tocaima	4.4862	-74.6498	406	NA	NA	NA	NA	NA	61.87	Female
Giron	7.0736	-73.167	689.7	NA	NA	NA	NA	NA	61.89	Female
Chameza	5.2135	-72.87	1121.7	NA	NA	NA	NA	NA	61.92	Female
Agua_de_Dios	4.3513	-74.6514	384.4	NA	NA	NA	NA	NA	61.95	Female
Oiba	6.2647	-73.2984	1423	NA	NA	NA	NA	NA	61.96	Female
Agrado	2.2604	-75.7714	852.8	NA	NA	NA	NA	NA	61.98	Female
Santa_Marta	11.3151	-73.9453	300	NA	NA	NA	NA	NA	62	Male
NA	NA	NA	0	NA	NA	NA	NA	NA	62	Male
Medina	4.5084	-73.3499	532	NA	NA	NA	NA	NA	62.01	Male
Chameza	5.2135	-72.87	1121.7	NA	NA	NA	NA	NA	62.03	Female
Leticia	-4.2126	-69.943	77.4	NA	NA	NA	NA	NA	62.04	Female
San_Juan_de_Arama	3.3465	-73.8894	434.6	NA	NA	NA	NA	NA	62.04	Female
Roberto_Payan	1.7185	-78.2531	47.3	NA	NA	NA	NA	NA	62.07	Female
Ambalema	4.7828	-74.7667	254.2	NA	NA	NA	NA	NA	62.1	Female
NA	NA	NA	0	NA	NA	NA	NA	NA	62.1	Female
Agua_de_Dios	4.3513	-74.6514	384.4	24.93	54.72	26.03	13.75	48	62.17	Male
Santa_Catalina	10.6051	-75.2877	38.5	NA	NA	NA	NA	NA	62.17	Female
San_Gil	6.5526	-73.1361	1132.1	NA	NA	NA	NA	NA	62.2	Female
Tame	6.4571	-71.7455	322.7	NA	NA	NA	NA	NA	62.2	Female
NA	NA	NA	0	NA	NA	NA	NA	NA	62.2	Female
El_Agrado	2.2604	-75.7714	852.9	NA	NA	NA	NA	NA	62.22	Female
San_Jose_de_Cucuta	7.9292	-72.4623	288.1	NA	NA	NA	NA	NA	62.25	Female
Icononzo	4.1765	-74.5317	1303.6	NA	NA	NA	NA	NA	62.26	Female
Nuqui	5.7096	-77.2667	7	NA	NA	NA	NA	NA	62.27	Female
Alvarado	4.5669	-74.956	414.6	NA	NA	NA	NA	NA	62.28	Male
Chaparral	3.6263	-75.464	670.6	24.79	49.07	29.18	17.97	48	62.31	Male
Encino	6.1369	-73.0983	1855.1	NA	NA	NA	NA	NA	62.32	Female
Florencia	1.619	-75.6039	289.3	NA	NA	NA	NA	NA	62.32	Female
La_Macarena	2.1817	-73.7864	231.4	NA	NA	NA	NA	NA	62.32	Female
Medina	4.5084	-73.3499	532	NA	NA	NA	NA	NA	62.35	Female
Ibague	4.577	-75.3308	2234.3	24.79	47.21	28.54	17.15	44	62.4	Female
Utica	5.1878	-74.4815	507.3	NA	NA	NA	NA	NA	62.4	Female
San_Juan_de_Arama	3.3465	-73.8894	434.6	NA	NA	NA	NA	NA	62.43	Female
Paicol	2.4495	-75.7729	865.7	NA	NA	NA	NA	NA	62.49	Female
Chameza	5.2135	-72.87	1121.7	NA	NA	NA	NA	NA	62.5	Female
Santuario	1.5097	-75.4685	238.3	NA	NA	NA	NA	NA	62.54	Female
Charala	6.286	-73.1475	1278.8	NA	NA	NA	NA	NA	62.56	Male
Palmira	3.532	-76.2954	1010.9	NA	NA	NA	NA	NA	62.58	Female
Chameza	5.2135	-72.87	1121.7	NA	NA	NA	NA	NA	62.59	Female
Puerto_Lopez	4.0914	-72.9559	185.1	NA	NA	NA	NA	NA	62.59	Female
Anapoima	4.5623	-74.5317	710	NA	NA	NA	NA	NA	62.62	Female
Cimitarra	6.3152	-73.9489	154.8	NA	NA	NA	NA	NA	62.62	Female
San_Gil	6.5526	-73.1361	1132.1	NA	NA	NA	NA	NA	62.65	Female
La_Ceja	6.0276	-75.4316	2140	NA	NA	NA	NA	NA	62.67	Male
Villa_Sucre	7.6774	-72.735	722	NA	NA	NA	NA	NA	62.68	Female
Ambalema	4.7828	-74.7667	254.2	NA	NA	NA	NA	NA	62.69	Female
Chaparral	3.6263	-75.464	670.6	25.39	51.3	27.87	14.46	49	62.79	Male
Utica	5.1878	-74.4815	507.3	NA	NA	NA	NA	NA	62.8	Female
Charala	6.286	-73.1475	1278.8	NA	NA	NA	NA	NA	62.81	Male
Charala	6.286	-73.1475	1278.8	NA	NA	NA	NA	NA	62.84	Female
Hatonuevo	11.0683	-72.7594	184.3	NA	NA	NA	NA	NA	62.85	Female
Florencia	1.619	-75.6039	289.3	NA	NA	NA	NA	NA	62.86	Female
Encino	6.1369	-73.0983	1855.1	NA	NA	NA	NA	NA	62.87	Male
Villa_de_Leyva	5.6365	-73.5271	2123.6	NA	NA	NA	NA	NA	62.87	Female
Villavicencio	4.1248	-73.6091	397.2	NA	NA	NA	NA	NA	62.91	Female
Baraya	3.1517	-75.0542	607	NA	NA	NA	NA	NA	62.95	Female
Jamundi	3.2613	-76.5419	974.7	NA	NA	NA	NA	NA	63.01	Female
Paicol	2.4495	-75.7729	865.7	NA	NA	NA	NA	NA	63.05	Female
Ibague	4.577	-75.3308	2234.3	23.82	54.91	28.97	18.18	53	63.07	Female
Agua_de_Dios	4.3513	-74.6514	384.4	NA	NA	NA	NA	NA	63.1	Female
Anapoima	4.5623	-74.5317	710	NA	NA	NA	NA	NA	63.11	Female
Encino	6.1369	-73.0983	1855.1	NA	NA	NA	NA	NA	63.11	Female
Icononzo	4.1765	-74.5317	1303.6	NA	NA	NA	NA	NA	63.11	Female
Lerida	4.8608	-74.9127	348.1	NA	NA	NA	NA	NA	63.12	Female
Almeida	4.9709	-73.3788	1924.2	NA	NA	NA	NA	NA	63.17	Female
Agua_de_Dios	4.3513	-74.6514	384.4	NA	NA	NA	NA	NA	63.18	Female
Oiba	6.2647	-73.2984	1423	NA	NA	NA	NA	NA	63.27	Female
NA	NA	NA	0	NA	NA	NA	NA	NA	63.33	Female
Ibague	4.577	-75.3308	2234.3	26.75	51.49	27.5	15.77	57	63.36	Female
Agua_de_Dios	4.3513	-74.6514	384.4	NA	NA	NA	NA	NA	63.38	Female
Tocaima	4.4862	-74.6498	406	NA	NA	NA	NA	NA	63.38	Female
Aguazul	5.1686	-72.5548	278.5	NA	NA	NA	NA	NA	63.46	Female
Santa_Rosa_de_Viterbo	5.8752	-72.9824	2754.5	NA	NA	NA	NA	NA	63.49	Female
Florencia	1.619	-75.6039	289.3	NA	NA	NA	NA	NA	63.5	Female
Encino	6.1369	-73.0983	1855.1	NA	NA	NA	NA	NA	63.58	Female
Palmira	3.532	-76.2954	1010.9	NA	NA	NA	NA	NA	63.58	Female
Aguazul	5.1686	-72.5548	278.5	NA	NA	NA	NA	NA	63.61	Female
Libano	4.921	-75.0631	1574.2	NA	NA	NA	NA	NA	63.65	Female
Florencia	1.619	-75.6039	289.3	NA	NA	NA	NA	NA	63.73	Male
Florencia	1.619	-75.6039	289.3	NA	NA	NA	NA	NA	63.74	Female
Chaparral	3.6263	-75.464	670.6	NA	NA	NA	NA	NA	63.75	Female
Alvarado	4.5669	-74.956	414.6	NA	NA	NA	NA	NA	63.81	Female
Ambalema	4.7828	-74.7667	254.2	NA	NA	NA	NA	NA	63.82	Male
Icononzo	4.1765	-74.5317	1303.6	NA	NA	NA	NA	NA	63.85	Female
Santa_Rosa_de_Viterbo	5.8752	-72.9824	2754.5	NA	NA	NA	NA	NA	63.85	Female
La_Ceja	6.0276	-75.4316	2139.9	NA	NA	NA	NA	NA	63.87	Male
Icononzo	4.1765	-74.5317	1303.6	NA	NA	NA	NA	NA	63.91	Female
San_Gil	6.5526	-73.1361	1132.1	NA	NA	NA	NA	NA	63.91	Female
Acacias	3.9917	-73.7661	532.2	NA	NA	NA	NA	NA	64	Female
Cartago	4.746	-75.928	911	NA	NA	NA	NA	NA	64.01	Female
Encino	6.1369	-73.0983	1855.1	NA	NA	NA	NA	NA	64.05	Female
Palmira	3.532	-76.2954	1010.9	NA	NA	NA	NA	NA	64.05	Female
Jamundi	3.2613	-76.5419	974.7	NA	NA	NA	NA	NA	64.15	Female
Salgar	5.9634	-75.9755	1320	NA	NA	NA	NA	NA	64.18	Female
Palmira	3.532	-76.2954	1010.9	NA	NA	NA	NA	NA	64.22	Female
Palmira	3.532	-76.2954	1010.9	NA	NA	NA	NA	NA	64.25	Female
Agua_de_Dios	4.3513	-74.6514	384.4	NA	NA	NA	NA	NA	64.37	Female
Encino	6.1369	-73.0983	1855.1	NA	NA	NA	NA	NA	64.37	Female
Chaparral	3.6263	-75.464	670.6	NA	NA	NA	NA	NA	64.38	Female
Maceo	6.5514	-74.7873	944.4	NA	NA	NA	NA	NA	64.43	Female
Paipa	5.6039	-73.1167	2780	NA	NA	NA	NA	NA	64.5	Female
Ibague	4.577	-75.3308	2234.3	26.23	48.77	28.32	17.34	48	64.52	Female
NA	NA	NA	0	NA	NA	NA	NA	NA	64.54	Female
Sullana	-4.9143	-80.6928	66.1	NA	NA	NA	NA	NA	64.56	Female
Jamundi	3.2613	-76.5419	974.7	NA	NA	NA	NA	NA	64.62	Female
Carano	1.7363	-75.6795	994.5	NA	NA	NA	NA	NA	64.71	Female
Paipa	5.7798	-73.1147	2516.4	NA	NA	NA	NA	NA	64.96	Female
San_Gil	6.5526	-73.1361	1131.2	NA	NA	NA	NA	NA	65.16	Female
Suaita	6.125	-73.3627	1528	NA	NA	NA	NA	NA	65.16	Female
Villavicencio_y_alrededores	4.1248	-73.6091	397.2	NA	NA	NA	NA	NA	65.23	Female
Charala	6.286	-73.1475	1278.8	NA	NA	NA	NA	NA	65.26	Female
Encino	6.1369	-73.0983	1855.1	NA	NA	NA	NA	NA	65.31	Female
Encino	6.1369	-73.0983	1855.1	NA	NA	NA	NA	NA	65.31	Female
Manizales	5.0687	-75.4836	2143.7	NA	NA	NA	NA	NA	65.34	Female
Charala	6.286	-73.1475	1278.8	NA	NA	NA	NA	NA	65.5	Female
Baraya	3.1517	-75.0542	607	NA	NA	NA	NA	NA	65.63	Female
Paipa	5.7798	-73.1147	2516.4	NA	NA	NA	NA	NA	65.64	Female
Encino	6.1369	-73.0983	1855.1	NA	NA	NA	NA	NA	65.67	Female
La_Ceja	6.0276	-75.4316	2140	NA	NA	NA	NA	NA	65.7	Female
Charala	6.286	-73.1475	1278.8	NA	NA	NA	NA	NA	65.79	Male
Uribia	11.7163	-72.2646	24	NA	NA	NA	NA	NA	65.9	Female
Mistrato	5.2991	-75.8821	1527.9	NA	NA	NA	NA	NA	65.91	Female
Yumbo	3.5474	-76.4952	956.7	NA	NA	NA	NA	NA	66.13	Female
San_Luis	6.0424	-74.9951	1087	NA	NA	NA	NA	NA	66.15	Male
Dagua	3.6585	-76.6908	845.5	NA	NA	NA	NA	NA	66.22	Female
Villavicencio_y_alrededores	4.1248	-73.6091	397.2	NA	NA	NA	NA	NA	66.44	Female
Santa_fe_de_Antioquia	6.5386	-75.9176	1861.8	NA	NA	NA	NA	NA	66.55	Female
Salgar	5.9634	-75.9755	1320	NA	NA	NA	NA	NA	66.91	Female
Santa_Sofia	5.714	-73.6021	2360.9	NA	NA	NA	NA	NA	67.09	Female
Encino	6.1369	-73.0983	1855.1	NA	NA	NA	NA	NA	67.15	Female
Medina	4.5084	-73.3499	532	NA	NA	NA	NA	NA	67.65	Female
Agua_de_Dios	4.3513	-74.6514	384.4	NA	NA	NA	NA	NA	73.79	Female
