# Supplementary material for: Assessing sexual dimorphism in the common vampire bat, Desmodus rotundus
Source: PLoS One. 2026 Jan 21;21(1):e0320169. doi: 10.1371/journal.pone.0320169 (PMC12822921; doi:10.1371/journal.pone.0320169)
Supplement: S2 Table — This table summarizes the results of a Principal Component Analysis conducted on six morphological traits. The upper section shows the standard deviation, proportion of variance, and cumulative proportion of variance explained by the first six principal components (PC1–PC6). The lower section lists the loadings of each morphological trait on the corresponding principal components, indicating the contribution of each variable to the respective PC. (CSV) [file pone.0320169.s002.csv]

	PC1	PC2	PC3	PC4	PC5	PC6
Standard deviation	1.284410484	1.165814567	1.029762462	0.924315837	0.847495587	0.598453707
Proportion of Variance	0.27495	0.22652	0.17674	0.14239	0.11971	0.05969
Cumulative Proportion	0.27495	0.50147	0.67821	0.8206	0.94031	1
	PC1	PC2	PC3	PC4	PC5	PC6
head	0.504727311	0.123587078	0.325878405	-0.567247225	-0.419248455	-0.355304319
body	0.119089865	0.497563172	-0.690887246	-0.14717462	0.287517856	-0.395722657
tibia	-0.449516171	-0.277342845	-0.426936012	-0.049106771	-0.696476709	-0.226385775
ear	-0.030539995	-0.578253526	-0.221363414	-0.66646486	0.376801463	0.171853587
weight	0.406895073	-0.568245441	-0.059646523	0.436619423	0.146268847	-0.544008009
forearm	0.60208543	-0.054387943	-0.426197433	0.139092818	-0.305140118	0.583466821
